# Supplementary material for: Anti-Inflammatory Activity-Guided Isolation and In Silico Validation of Turmeric (Curcuma longa L.) Phytochemicals
Source: Foods. 2025 Dec 7;14(24):4205. doi: 10.3390/foods14244205 (PMC12731395; doi:10.3390/foods14244205)
Supplement: Supplementary file 1 [file foods-14-04205-s001.zip]

Archive with 1 entries (1 files):
- foods-3984070-supplementary.pdf
